# Supplementary material for: Calcium Dobesilate Restores Autophagy by Inhibiting the VEGF/PI3K/AKT/mTOR Signaling Pathway
Source: Front Pharmacol. 2019 Aug 9;10:886. doi: 10.3389/fphar.2019.00886 (PMC6696883; doi:10.3389/fphar.2019.00886)
Supplement: Supplementary file 1 [file DataSheet_1.zip]

Archive with 29 entries (26 files):
- original images of western blots/
- original images of western blots/1.tiff
- original images of western blots/11.tiff
- original images of western blots/10.tiff
- original images of western blots/7.tiff
- original images of western blots/17.tiff
- original images of western blots/21.tiff
- original images of western blots/20.tiff
- original images of western blots/16.tiff
- original images of western blots/6.tiff
- __MACOSX/
- __MACOSX/original images of western blots/
- __MACOSX/original images of western blots/._6.tiff
- original images of western blots/15.tiff
- original images of western blots/5.tiff
- original images of western blots/19.tiff
- __MACOSX/original images of western blots/._19.tiff
- original images of western blots/23.tiff
- original images of western blots/9.tiff
- original images of western blots/8.tiff
- original images of western blots/22.tiff
- original images of western blots/18.tiff
- original images of western blots/4.tiff
- original images of western blots/14.tiff
- original images of western blots/13.tiff
- original images of western blots/3.tiff
- original images of western blots/2.tiff
- original images of western blots/12.tiff
- original images of western blots/24.tiff
